# Supplementary material for: Design, Synthesis and Biological Evaluation of Quinoline-8-Sulfonamides as Inhibitors of the Tumor Cell-Specific M2 Isoform of Pyruvate Kinase: Preliminary Study
Source: Molecules. 2023 Mar 9;28(6):2509. doi: 10.3390/molecules28062509 (PMC10058396; doi:10.3390/molecules28062509)
Supplement: Supplementary file 1 [file molecules-28-02509-s001.zip]

Archive with 1 entries (1 files):
- molecules-2227264-supplementary.pdf
